# Supplementary material for: Dynamic Changes of Brain Activity in Different Responsive Groups of Patients with Prolonged Disorders of Consciousness
Source: Brain Sci. 2022 Dec 20;13(1):5. doi: 10.3390/brainsci13010005 (PMC9856292; doi:10.3390/brainsci13010005)
Supplement: Supplementary file 1 [file brainsci-13-00005-s001.zip]

Archive with 1 entries (1 files):
- brainsci-2022020-supplementary.pdf
